# Supplementary material for: Influence of a High-Impact Multidimensional Rehabilitation Program on the Gut Microbiota of Patients with Multiple Sclerosis
Source: Int J Mol Sci. 2021 Jul 2;22(13):7173. doi: 10.3390/ijms22137173 (PMC8268819; doi:10.3390/ijms22137173)
Supplement: Supplementary file 1 [file ijms-22-07173-s001.zip]

Archive with 1 entries (1 files):
- ijms-1273198-supplementary.pdf
